# Supplementary material for: Is maternal defensiveness of Gyr cows (Bos taurus indicus) related to parity and cows’ behaviors during the peripartum period?
Source: PLoS One. 2022 Sep 9;17(9):e0274392. doi: 10.1371/journal.pone.0274392 (PMC9462786; doi:10.1371/journal.pone.0274392)
Supplement: S1 Data — (XLSX) [file pone.0274392.s002.xlsx]

## Sheet: DATA
ID	AGE_M	AGE_Y	CALVING_CAT	CALVING_PER	CALVING_POS	CALVING_DIS	COW LATENCY	ESC_DIS	ESC_AGI	ESC_ATE	ESC_AGG	SUM MPS	MCS	MPB	CALF SEX	CALF LATENCY	PRE_AGUA	PRE_AJOE	PRE_PAST	PRE_PCR	PRE_COC	PRE_MT	PRE_MF	PRE_DE	PRE_DL	PRE_PCA	PP_TB	PP_PD	PP_AM	PP_MF	PM_TB	PM_PD	PM_AM	PM_MF
2131	42.7726	3.56438	1	1	2	8	1	1	1	2	1	5	2	1	1	10	.	.	.	.	.	.	.	.	.	.	22.2222	67.2222	10.5556	0	.	.	.	.
2070	13.5123	1.12603	1	3	2	2	1	1	1	1	1	4	1	1	2	39	.	.	.	.	.	.	.	.	.	.	39.4444	50.5556	1.66667	8.33333	28.3333	68.3333	3.33333	0
2086	48.9534	4.07945	1	2	1	0	0	2	1	3	1	7	4	1	2	36	0	0	29.4444	44.4444	5	0	7.22222	2.77778	11.1111	0	71.4286	18.5714	10	0	43.3333	56.6667	0	0
2003	54.3452	4.52877	1	2	2	0	2	4	3	1	2	10	7	2	1	155	0	0	0	23.3333	1.11111	2.5	8.33333	34.1667	6.94444	23.6111	38.8889	57.7778	1.66667	1.66667	33.3333	28.3333	8.33333	30
1871	68.1863	5.68219	2	3	2	0	2	2	2	1	3	8	5	5	2	34	0	0	19.7222	34.4444	13.0556	0.555556	6.66667	16.6667	6.11111	2.77778	50	48.8889	1.11111	0	21.6667	63.3333	15	0
1956	56.3836	4.69863	1	1	2	10	13	2	3	1	2	8	5	5	2	27	3	0	0	20.8333	1.66667	1.38889	18.8889	8.33333	8.33333	40.5556	54.4444	40	5.55556	0	56.6667	38.3333	5	0
1984	55.1014	4.59178	1	2	2	8	1	1	1	1	1	4	1	1	1	62	2	0	20.2778	27.5	5.55556	1.94444	15	12.5	16.6667	0.555556	45.5556	54.4444	0	0	48.3333	51.6667	0	0
2245	36.8877	3.07397	1	3	2	0	4	1	1	3	1	6	3	1	2	53	0	0	0	1.38889	0	20	17.5	6.94444	0	54.1667	.	.	.	.	36.6667	63.3333	0	0
1172	96.9863	8.08219	2	2	1	8	0	4	3	1	2	10	7	4	2	123	2	0	22.2222	45	7.77778	0.833333	16.9444	5.55556	1.66667	0	47.2222	47.2222	1.11111	4.44444	16.6667	61.6667	8.33333	13.3333
1957	56.4822	4.70685	1	1	2	7	15	2	2	2	1	7	4	4	1	34	1	0	3.61111	30.5556	4.44444	15.2778	21.9444	2.77778	13.3333	8.05556	58.8889	37.7778	3.33333	0	18.3333	68.3333	0	13.3333
1988	55.1671	4.59726	1	2	2	0	2	1	1	1	1	4	1	1	1	77	2	2	7.5	31.9444	1.94444	2.77778	17.5	10.5556	6.38889	21.3889	60	27.7778	12.2222	0	50	38.3333	11.6667	0
2052	51.6493	4.30411	1	2	2	8	4	2	2	1	1	6	3	4	2	124	.	.	.	.	.	.	.	.	.	.	78.3333	21.6667	0	0	30	70	0	0
1906	60.0986	5.00822	1	2	2	0	115	2	1	1	1	5	2	1	1	120	1	0	0	13.3333	7.22222	1.38889	10	6.11111	47.5	14.4444	19.4444	77.7778	2.77778	0	80	20	0	0
1879	67.9233	5.66027	2	1	2	0	1	2	3	2	2	9	6	4	2	31	1	0	0.833333	44.1667	8.88889	0.277778	7.77778	24.1667	10.2778	3.61111	76.4706	23.5294	0	0	55	45	0	0
1013	104.449	8.70411	2	1	2	10	3	2	2	1	1	6	3	1	1	52	2	4	0.833333	30.2778	0.277778	1.66667	16.3889	12.5	12.5	25.5556	84.6154	10.7692	0	4.61538	26.6667	68.3333	0	5
2119	45.8301	3.81918	1	2	2	3	13	2	3	1	2	8	5	4	1	129	3	0	0.277778	51.9444	15.5556	1.11111	9.72222	3.33333	5.83333	12.2222	50.5556	49.4444	0	0	38.3333	61.6667	0	0
775	114.542	9.54521	2	3	2	0	1	2	2	2	1	7	4	4	2	14	5	5	0	58.3333	10.8333	0	16.1111	5	5.27778	4.44444	30.5556	69.4444	0	0	36.6667	63.3333	0	0
2250	37.4466	3.12055	1	2	2	6	0	2	1	1	1	5	2	1	1	96	2	1	13.8889	44.7222	11.1111	2.22222	7.22222	2.77778	6.94444	11.1111	.	.	.	.	20	76.6667	3.33333	0
1026	104.614	8.71781	2	3	2	0	3	2	3	1	2	8	5	5	1	94	0	2	0	26.9444	11.1111	0.833333	5	37.5	5	13.6111	34.4444	65.5556	0	0	3.84615	96.1538	0	0
1382	83.9671	6.99726	2	3	2	0	2	2	1	3	1	7	4	1	1	30	1	0	0	61.1111	4.44444	2.77778	8.33333	0	14.4444	8.88889	60.5556	39.4444	0	0	58.3333	35	6.66667	0
2104	48.8548	4.07123	1	2	2	7	2	3	2	2	1	8	5	4	1	23	0	13	19.4444	43.8889	2.5	1.11111	15.5556	7.77778	0.833333	8.88889	52.2388	44.7761	0	2.98507	33.3333	66.6667	0	0
1882	68.5479	5.71233	2	3	2	6	0	2	3	2	2	9	6	5	1	35	1	0	2.5	63.8889	0.555556	2.77778	16.9444	9.72222	1.66667	1.94444	36.1111	63.8889	0	0	28.3333	71.6667	0	0
1385	84.526	7.04384	2	1	2	3	7	.	.	.	.	.	.	.	1	27	.	.	.	.	.	.	.	.	.	.	.	.	.	.	38.2353	61.7647	0	0
2101	50.5973	4.21644	1	.	.	.	.	.	.	.	.	.	.	.	1	.	.	.	.	.	.	.	.	.	.	.	.	.	.	.	23.3333	76.6667	0	0
2283	36.6904	3.05753	1	3	2	0	0	2	2	2	1	7	4	2	1	32	0	0	1.11111	63.0556	7.77778	0.277778	10	10.5556	5.55556	1.66667	38.8889	61.1111	0	0	35	51.6667	13.3333	0
1850	72.7562	6.06301	2	3	2	10	3	2	2	1	1	6	3	4	2	100	2	0	10	28.3333	5.55556	0	5	41.1111	2.5	7.5	37.7778	60.5556	0	1.66667	21.6667	61.6667	11.6667	5
1510	84.6247	7.05205	2	1	2	8	1	3	4	1	3	11	8	4	2	52	0	0	2.22222	29.7222	6.38889	1.38889	4.16667	48.6111	3.88889	3.61111	52.7778	33.8889	13.3333	0	63.3333	31.6667	5	0
1521	84.2301	7.01918	2	2	1	10	0	2	1	1	1	5	2	1	1	68	3	0	47.7778	17.7778	1.11111	0.833333	5.83333	7.22222	12.7778	6.66667	66.1111	21.6667	12.2222	0	41.6667	58.3333	0	0
1097	43.9233	3.66027	1	2	2	10	0	2	1	1	1	5	2	1	2	85	3	0	24.4444	31.1111	2.77778	0.833333	6.94444	23.8889	2.5	7.5	61.1111	30	8.88889	0	15	66.6667	18.3333	0
2082	52.4712	4.3726	2	2	2	2	1	2	2	2	1	7	4	2	2	34	3	4	17.2222	49.7222	1.66667	0.277778	14.4444	12.2222	0.555556	3.88889	47.2222	41.1111	7.77778	3.88889	6.66667	93.3333	0	0
1254	98.7945	8.23288	2	1	2	0	2	3	1	2	1	7	4	2	2	14	.	.	.	.	.	.	.	.	.	.	31.1111	68.8889	0	0	18.3333	81.6667	0	0
1347	90.5425	7.54521	2	2	2	10	0	2	2	1	1	6	3	4	1	121	1	0	39.4444	24.7222	8.88889	0	6.11111	9.44444	10.5556	0.833333	58.3333	32.2222	9.44444	0	8.33333	91.6667	0	0
1651	74.6959	6.22466	2	3	2	3	0	2	1	1	1	5	2	1	2	30	.	.	.	.	.	.	.	.	.	.	67.2222	32.7778	0	0	76.6667	23.3333	0	0
971	106.784	8.89863	2	1	2	2	2	.	.	.	.	.	.	.	1	39	0	4	4.16667	55.5556	0	0.555556	7.22222	28.6111	3.88889	0	.	.	.	.	.	.	.	.

## Sheet: Legends
ID	Animal ID
AGE_M	Age in months
AGE_Y	Age in years
CALVING_CAT	Calving categories (1= primiparous/2= multiparous)
CALVING_PER	Calving period (1=morning/2=afternoon/3=night)
CALVING_POS	Calving position (1=standing/2=laying)
CALVING_DIS	Calving distance (meters)
COW LATENCY	Cow latency
ESC_DIS	MPS = Displacement
ESC_AGI	MPS = Agitation
ESC_ATE	MPS = Atention
ESC_AGG	MPS = Aggressiveness
MPS	Maternal Protective Score = MPS
SUM MPS	Sum of Maternal Protective Score
MCS	Maternal Composite Score
MPB	Maternal Protective Behavior
CALF SEX	Calves sex (1=male/2=female)
CALF LATENCY	Calves latency
PRE	Pre-calving Period
PRE_AGUA	Drinking
PRE_AJOE	kneeling
PRE_PAST	Grazing
PRE_PCR	Straight spine
PRE_COC	Eating
PRE_MT	Moving backwards
PRE_MF	Moving forward
PRE_DE	lying sternal recumbency
PRE_DL	lying side decubitus
PRE_PCA	Arched spine
PP	Post-calvig Period
PP_TB	Touching the calf
PP_PD	No interaction
PP_AM	Suckling
PP_MF	Moving forward
PM	Post-handling period
PM_TB	Touching the calf
PM_PD	No interaction
PM_AM	Suckling
PM_MF	Moving forward
